# Supplementary material for: Pseudomonas spp. Enriched in Endophytic Community of Healthy Cotton Plants Inhibit Cotton Verticillium Wilt
Source: Front Microbiol. 2022 Jul 18;13:906732. doi: 10.3389/fmicb.2022.906732 (PMC9339998; doi:10.3389/fmicb.2022.906732)
Supplement: Supplementary Table 1 — The specific OTUs for healthy and diseased samples of different cultivars. [file Table_1.XLSX]

## Sheet: Sheet1
		OTU	Phylum	Class	Order	Family
Resistant cultivars	Healthy	Otu180	Verrucomicrobia	Verrucomicrobiae	Pedosphaerales	Pedosphaeraceae
		Otu239	Bacteroidetes	Bacteroidia	Flavobacteriales	Weeksellaceae
		Otu260	Bacteroidetes	Bacteroidia	Sphingobacteriales	Sphingobacteriaceae
		Otu329	Bacteroidetes	Bacteroidia	Flavobacteriales	Weeksellaceae
		Otu351	Bacteroidetes	Bacteroidia	Cytophagales	Microscillaceae
		Otu363	Actinobacteria	Actinobacteria	Propionibacteriales	Nocardioidaceae
		Otu540	Firmicutes	Clostridia	Clostridiales	Ruminococcaceae
		Otu587	Firmicutes	Clostridia	Clostridiales	Lachnospiraceae
	Diseased	Otu114	Firmicutes	Negativicutes	Selenomonadales	Acidaminococcaceae
		Otu154	Proteobacteria	Gammaproteobacteria	Betaproteobacteriales	Chitinimonadaceae
		Otu155	Proteobacteria	Gammaproteobacteria	Betaproteobacteriales	Neisseriaceae
		Otu157	Proteobacteria	Gammaproteobacteria	Diplorickettsiales	Diplorickettsiaceae
		Otu193	Bacteroidetes	Bacteroidia	Bacteroidales	Bacteroidaceae
		Otu194	Bacteroidetes	Bacteroidia	Bacteroidales	Prevotellaceae
		Otu222	Bacteroidetes	Bacteroidia	Sphingobacteriales	Sphingobacteriaceae
		Otu223	Bacteroidetes	Bacteroidia	Chitinophagales	Chitinophagaceae
		Otu261	Bacteroidetes	Bacteroidia	Sphingobacteriales	Sphingobacteriaceae
		Otu264	Bacteroidetes	Bacteroidia	Cytophagales	Spirosomaceae
		Otu333	Bacteroidetes	Bacteroidia	Bacteroidales	Muribaculaceae
		Otu373	Deinococcus-Thermus	Deinococci	Deinococcales	Deinococcaceae
		Otu489	Firmicutes	Clostridia	Clostridiales	Ruminococcaceae
		Otu491	Firmicutes	Clostridia	Clostridiales	Ruminococcaceae
		Otu492	Firmicutes	Clostridia	Clostridiales	Lachnospiraceae
		Otu493	Firmicutes	Clostridia	Clostridiales	Lachnospiraceae
		Otu541	Firmicutes	Clostridia	Clostridiales	Ruminococcaceae
		Otu591	Firmicutes	Clostridia	Clostridiales	Ruminococcaceae
		Otu654	Proteobacteria	Alphaproteobacteria	Micavibrionales	uncultured bacterium
		Otu676	Proteobacteria	Alphaproteobacteria	Acetobacterales	Acetobacteraceae
		Otu728	Proteobacteria	Alphaproteobacteria	Rhodospirillales	uncultured bacterium
		Otu731	Firmicutes	Clostridia	Clostridiales	Lachnospiraceae
		Otu734	Firmicutes	Clostridia	Clostridiales	Family XI
		Otu746	Firmicutes	Clostridia	Clostridiales	Ruminococcaceae
		Otu751	No blast
Suspectible cultivars	Healthy	Otu118	Proteobacteria	Gammaproteobacteria	SZB50	uncultured bacterium
		Otu123	Proteobacteria	Gammaproteobacteria	Xanthomonadales	Xanthomonadaceae
		Otu162	Verrucomicrobia	Verrucomicrobiae	Opitutales	Opitutaceae
		Otu232	Bacteroidetes	Bacteroidia	Sphingobacteriales	Sphingobacteriaceae
		Otu344	Bacteroidetes	Bacteroidia	Bacteroidales	Muribaculaceae
		Otu434	Actinobacteria	Actinobacteria	Propionibacteriales	Nocardioidaceae
		Otu521	Firmicutes	Clostridia	Clostridiales	Ruminococcaceae
		Otu678	Firmicutes	Clostridia	Clostridiales	Ruminococcaceae
		Otu752	No blast
	Diseased	Otu105	Proteobacteria	Gammaproteobacteria	Betaproteobacteriales	Burkholderiaceae
		Otu129	Acidobacteria	Subgroup 6	uncultured bacterium	uncultured bacterium
		Otu134	Firmicutes	Negativicutes	Selenomonadales	Acidaminococcaceae
		Otu139	Proteobacteria	Gammaproteobacteria	Xanthomonadales	Xanthomonadaceae
		Otu140	Actinobacteria	Thermoleophilia	Solirubrobacterales	Solirubrobacteraceae
		Otu171	Proteobacteria	Deltaproteobacteria	Desulfovibrionales	Desulfovibrionaceae
		Otu173	Tenericutes	Mollicutes	Mollicutes RF39	uncultured bacterium
		Otu175	Proteobacteria	Deltaproteobacteria	Desulfovibrionales	Desulfovibrionaceae
		Otu179	Verrucomicrobia	Verrucomicrobiae	Chthoniobacterales	Chthoniobacteraceae
		Otu22	Acidobacteria	Subgroup 6	uncultured bacterium	uncultured bacterium
		Otu250	Bacteroidetes	Bacteroidia	Chitinophagales	Chitinophagaceae
		Otu251	Firmicutes	Clostridia	Clostridiales	Ruminococcaceae
		Otu255	Bacteroidetes	Bacteroidia	Flavobacteriales	Flavobacteriaceae
		Otu256	Bacteroidetes	Bacteroidia	Flavobacteriales	Flavobacteriaceae
		Otu314	Bacteroidetes	Bacteroidia	Cytophagales	Cyclobacteriaceae
		Otu320	Bacteroidetes	Bacteroidia	Chitinophagales	Chitinophagaceae
		Otu322	Bacteroidetes	Bacteroidia	Bacteroidales	Muribaculaceae
		Otu359	Bacteroidetes	Bacteroidia	Bacteroidales	Muribaculaceae
		Otu368	Nitrospirae	Nitrospira	Nitrospirales	Nitrospiraceae
		Otu435	Actinobacteria	Nitriliruptoria	Euzebyales	Euzebyaceae
		Otu464	Firmicutes	Clostridia	Clostridiales	Christensenellaceae
		Otu479	Firmicutes	Clostridia	Clostridiales	Ruminococcaceae
		Otu482	Firmicutes	Clostridia	Clostridiales	Clostridiales vadinBB60 group
		Otu532	Firmicutes	Clostridia	Clostridiales	Clostridiales vadinBB60 group
		Otu536	Firmicutes	Clostridia	Clostridiales	Caldicoprobacteraceae
		Otu565	Firmicutes	Clostridia	Clostridiales	Ruminococcaceae
		Otu583	Actinobacteria	Acidimicrobiia	uncultured	uncultured actinobacterium
		Otu673	Proteobacteria	Alphaproteobacteria	Rhizobiales	Devosiaceae
		Otu702	Proteobacteria	Alphaproteobacteria	Rhodospirillales	Rhodopirillaceae
		Otu703	Firmicutes	Clostridia	Clostridiales	Lachnospiraceae
		Otu711	Actinobacteria	Acidimicrobiia	IMCC26256	uncultured bacterium
		Otu714	Actinobacteria	Acidimicrobiia	Microtrichales	uncultured bacterium
		Otu715	Cyanobacteria	Melainabacteria	Gastranaerophilales	uncultured bacterium
		Otu742	Firmicutes	Clostridia	Clostridiales	Ruminococcaceae
		Otu748	Firmicutes	Clostridia	Clostridiales	Ruminococcaceae
